# Supplementary material for: Sulfated CXCR3 Peptide Trap Use as a Promising Therapeutic Approach for Age-Related Macular Degeneration
Source: Biomedicines. 2024 Jan 22;12(1):241. doi: 10.3390/biomedicines12010241 (PMC10813770; doi:10.3390/biomedicines12010241)
Supplement: Supplementary file 1 [file biomedicines-12-00241-s001.zip]

Archive with 1 entries (1 files):
- biomedicines-2787303-supplementary.pdf
